# Supplementary material for: Structural Adaptation of the Excitation–Contraction Coupling Apparatus in Calsequestrin1-Null Mice during Postnatal Development
Source: Biology (Basel). 2023 Jul 29;12(8):1064. doi: 10.3390/biology12081064 (PMC10452101; doi:10.3390/biology12081064)
Supplement: Supplementary file 1 [file biology-12-01064-s001.zip]

Archive with 5 entries (5 files):
- File S1.TIF
- File S2.TIF
- File S3.TIF
- File S4.TIF
- File S5.TIF
